# Supplementary material for: The Autocatalytic Chemical Reaction of a Soluble Biopolymer Derived from Municipal Biowaste
Source: Molecules. 2024 Jan 18;29(2):485. doi: 10.3390/molecules29020485 (PMC10818964; doi:10.3390/molecules29020485)
Supplement: Supplementary file 1 [file molecules-29-00485-s001.zip]

Archive with 1 entries (1 files):
- molecules-2786408-supplementary.pdf
